# Supplementary material for: Association of Differences in Dietary Behaviours and Lifestyle with Self-Reported Weight Gain during the COVID-19 Lockdown in a University Community from Chile: A Cross-Sectional Study
Source: Nutrients. 2021 Sep 16;13(9):3213. doi: 10.3390/nu13093213 (PMC8471452; doi:10.3390/nu13093213)
Supplement: Supplementary file 1 [file nutrients-13-03213-s001.zip]

Archive with 1 entries (1 files):
- nutrients-1362109-supplementary.pdf
